# Supplementary material for: Promotion of trophoblast invasion by lncRNA MVIH through inducing Jun‐B
Source: J Cell Mol Med. 2017 Oct 30;22(2):1214–23. doi: 10.1111/jcmm.13400 (PMC5783851; doi:10.1111/jcmm.13400)
Supplement: Supplementary file 1 — Table S1 Sequence of primers and siRNAs. [file JCMM-22-1214-s001.xlsx]

## Sheet: 工作表1
Supplementary table S1	sequence(5'-3')
VEGF F	CTGCTGTCTTGGGTGCATTGG
VEGF R	CACCGCCTCGGCTTGTCACAT
ANGPT1 F	CAACAACAGTGTCCTTCAGAA
ANGPT1 R	CTTTAGTGCAAAGATTGACAAGGTT
ANGPT2 F	GTCCACCTGAGGAACTGTCT
ANGPT2 R	TTGTGACAGCAGCGTCTGTA
sFlt-1 F	AGGAGATGCTCCTCCCAAA
sFlt-1 R	GTGCAGGGATCCTCCAAA
GAPDH F	AGAGGCAGGGATGATGTTCTG
GAPDH R	GACTCATGACCACAGTCCATGC
AngI F	CAACAACAGTGTCCTTCAGAA
AngI R	CTTTAGTGCAAAGATTGACAAGGTT
AngII F	GTCCACCTGAGGAACTGTCT
AngII R	TTGTGACAGCAGCGTCTGTA
Primer for Taqman Probe:
LncRNA-MVIH：	Forward: 5’-GAGACAGGATTTAGCCGTGTTG-3’；
	Reverse: 5’- AGCACTTTGGAAGGCTTAGACA-3’；
Probe Primer：	5’-CAGGCTGCTCTTGAACTCCCGGA-3’
Actin：	Forward: 5’-TTTTCGGGCCAGCTTTCAG-3’；
	Reverse: 5’- TTTCACACGTGCAATCAAAGG-3’；
Probe Primer：	5’-AACCTGACTGAGTTAGATATGCGCTTT-3’
Si-MVIH-1#	5’-GAAUGGCCCAUUACCUCAUUUGUUU-3’
Si-MVIH-2#	5’-CCUGUUUGUGAGGAUUGUACCUGUU-3’
Si-MVIH-3#	5’-GCAGAUCAUGUGUAGUACAUCUAGA-3’
